# Supplementary material for: Lactobacillus Reuteri DSM 17938 (Limosilactobacillus reuteri) in Diarrhea and Constipation: Two Sides of the Same Coin?
Source: Medicina (Kaunas). 2021 Jun 23;57(7):643. doi: 10.3390/medicina57070643 (PMC8306447; doi:10.3390/medicina57070643)
Supplement: Supplementary file 1 [file medicina-57-00643-s001.zip]

Archive with 1 entries (1 files):
- medicina-1237548-supplementary.pdf
